# Supplementary material for: Dynamic modulation of decision biases by brainstem arousal systems
Source: eLife. 2017 Apr 11;6:e23232. doi: 10.7554/eLife.23232 (PMC5409827; doi:10.7554/eLife.23232)
Supplement: Figure 3—source data 3. — DOI: http://dx.doi.org/10.7554/eLife.23232.011 [file elife-23232-fig3-data3.txt]

Source files for behavioural results (related to Figure 3A,C)
-------------------------------------------------------------

Figure 3-source data 1 is a csv table containing the data for Figure 3A (auditory data set).
Figure 3-source data 2 is a csv table containing the data for Figure 3C (visual 2AFC data set).

Code          Explanation
----          -----------
d'            Signal detection theoretic d' (sensitivity)
crit          Signal detection theoretic criterion (bias)
crit_abs      Absolute of signal detection theoretic criterion (bias)
yes_frac      Fraction of yes-choices
non_pref_frac Fraction of non-preferred choices
TPR           Trial-related pupil response (0 = low; 1 = high)
