# Supplementary material for: Dynamic modulation of decision biases by brainstem arousal systems
Source: eLife. 2017 Apr 11;6:e23232. doi: 10.7554/eLife.23232 (PMC5409827; doi:10.7554/eLife.23232)
Supplement: Figure 4—source data 2. — DOI: http://dx.doi.org/10.7554/eLife.23232.015 [file elife-23232-fig4-data2.txt]

Source files for behavioural results (related to Figure 4D)
-------------------------------------------------------------

Figure 4-source data 1 is a csv table containing the data for Figure 4D.

Code          Explanation
----          -----------
dc            DDM drift criterion point estimates
TPR           Trial-related pupil response (0 = low; 1 = high)
data_set      (1 = main fMRI data set; 2 = de Gee et al., 2014 data set)
